# Supplementary material for: The Genome-Wide Identification and Expression Analysis of the AMT Gene Family in Foxtail Millet
Source: Biology (Basel). 2026 Apr 30;15(9):710. doi: 10.3390/biology15090710 (PMC13162773; doi:10.3390/biology15090710)
Supplement: Supplementary file 1 [file biology-15-00710-s001.zip]

Archive with 1 entries (1 files):
- biology-4244715-supplementary.pdf
